# Supplementary material for: Psychopathology and Other Mental Health Challenges in Siblings of Patients with Child- or Adolescent-Onset Anorexia Nervosa: A Systematic Review with a Sex/Gender Perspective
Source: J Clin Med. 2026 Feb 26;15(5):1772. doi: 10.3390/jcm15051772 (PMC12985647; doi:10.3390/jcm15051772)
Supplement: Supplementary file 1 [file jcm-15-01772-s001.zip]

Archive with 1 entries (1 files):
- jcm-4095786-supplementary.pdf
